# Supplementary material for: ﻿A new species of Nitocra Boeck, 1865 (Copepoda, Harpacticoida) from Vietnam
Source: Zookeys. 2025 Nov 6;1258:277–304. doi: 10.3897/zookeys.1258.167766 (PMC12616276; doi:10.3897/zookeys.1258.167766)
Supplement: XML Treatment for Nitocra [file zookeys.1258.167766-treatment1.xml]

<!DOCTYPE tp:taxon-treatment
  PUBLIC "-//TaxonX//DTD Taxonomic Treatment Publishing DTD v0 20100105//EN" "tax-treatment-NSO.dtd">
<tp:taxon-treatment xmlns:tp="http://www.plazi.org/taxpub"><tp:treatment-meta><kwd-group><label>Taxon classification</label><kwd>
                <named-content content-type="kingdom">Animalia</named-content>
              </kwd><kwd>
                <named-content content-type="order">Harpacticoida</named-content>
              </kwd><kwd>
                <named-content content-type="family">Ameiridae</named-content>
              </kwd></kwd-group><mixed-citation publication-type="journal"><person-group><name><surname>Tran</surname><given-names>Ngoc-Son</given-names></name><name><surname>Pham</surname><given-names>Thi-Phuong</given-names></name><name><surname>Phung</surname><given-names>Khanh Chuyen</given-names></name><name><surname>Gómez</surname><given-names>Samuel</given-names></name></person-group><article-title>﻿A new species of <italic><tp:taxon-name><tp:taxon-name-part taxon-name-part-type="genus" reg="Nitocra">Nitocra</tp:taxon-name-part></tp:taxon-name></italic> Boeck, 1865 (<tp:taxon-name><tp:taxon-name-part taxon-name-part-type="subclass">Copepoda</tp:taxon-name-part></tp:taxon-name>, <tp:taxon-name><tp:taxon-name-part taxon-name-part-type="order">Harpacticoida</tp:taxon-name-part></tp:taxon-name>) from Vietnam</article-title><source>Zookeys</source><day>06</day><month>11</month><year>2025</year><volume>1258</volume><fpage>277</fpage><lpage>304</lpage><pub-id pub-id-type="doi">10.3897/zookeys.1258.167766</pub-id></mixed-citation></tp:treatment-meta><tp:nomenclature><label>﻿Genus</label><tp:taxon-name><object-id xmlns:xlink="http://www.w3.org/1999/xlink" content-type="arpha" xlink:type="simple">7CB1EF7D-FE9C-556C-BB75-61BF763D6FE5</object-id>
              <tp:taxon-name-part taxon-name-part-type="genus" reg="Nitocra">Nitocra</tp:taxon-name-part>
            </tp:taxon-name><tp:taxon-authority>Boeck, 1865</tp:taxon-authority></tp:nomenclature><tp:treatment-sec sec-type="type species" id="SECID0EQKAC"><title>Type species.</title><p><italic><tp:taxon-name><tp:taxon-name-part taxon-name-part-type="genus" reg="Nitocra">Nitocra</tp:taxon-name-part> <tp:taxon-name-part taxon-name-part-type="species" reg="typica">typica</tp:taxon-name-part> <tp:taxon-name-part taxon-name-part-type="subspecies" reg="typica">typica</tp:taxon-name-part></tp:taxon-name></italic> Boeck, 1865.</p></tp:treatment-sec><tp:treatment-sec sec-type="Other species" id="SECID0EFLAC"><title>Other species.</title><p><italic><tp:taxon-name><tp:taxon-name-part taxon-name-part-type="genus" reg="Nitocra">Nitocra</tp:taxon-name-part> <tp:taxon-name-part taxon-name-part-type="species" reg="affinis">affinis</tp:taxon-name-part></tp:taxon-name></italic> Gurney, 1927; <italic><tp:taxon-name><tp:taxon-name-part taxon-name-part-type="genus" reg="Nitocra">N.</tp:taxon-name-part> <tp:taxon-name-part taxon-name-part-type="species" reg="alperi">alperi</tp:taxon-name-part></tp:taxon-name></italic> Yıldız &amp; Karaytuğ, 2024; <italic><tp:taxon-name><tp:taxon-name-part taxon-name-part-type="genus" reg="Nitocra">N.</tp:taxon-name-part> <tp:taxon-name-part taxon-name-part-type="species" reg="arctolongus">arctolongus</tp:taxon-name-part></tp:taxon-name></italic> Shen &amp; Tai, 1973; <italic><tp:taxon-name><tp:taxon-name-part taxon-name-part-type="genus" reg="Nitocra">N.</tp:taxon-name-part> <tp:taxon-name-part taxon-name-part-type="species" reg="australis">australis</tp:taxon-name-part></tp:taxon-name></italic> Soyer, 1975; <italic><tp:taxon-name><tp:taxon-name-part taxon-name-part-type="genus" reg="Nitocra">N.</tp:taxon-name-part> <tp:taxon-name-part taxon-name-part-type="species" reg="balli">balli</tp:taxon-name-part></tp:taxon-name></italic> Rouch, 1972; <italic><tp:taxon-name><tp:taxon-name-part taxon-name-part-type="genus" reg="Nitocra">N.</tp:taxon-name-part> <tp:taxon-name-part taxon-name-part-type="species" reg="balnearia">balnearia</tp:taxon-name-part></tp:taxon-name></italic> Por, 1964; <italic><tp:taxon-name><tp:taxon-name-part taxon-name-part-type="genus" reg="Nitocrameira">N.</tp:taxon-name-part> <tp:taxon-name-part taxon-name-part-type="species" reg="bdellurae">bdellurae</tp:taxon-name-part></tp:taxon-name></italic> (Liddell, 1912); <italic><tp:taxon-name><tp:taxon-name-part taxon-name-part-type="genus" reg="Nitocra">N.</tp:taxon-name-part> <tp:taxon-name-part taxon-name-part-type="species" reg="bisetosa">bisetosa</tp:taxon-name-part></tp:taxon-name></italic> Mielke, 1993; <italic><tp:taxon-name><tp:taxon-name-part taxon-name-part-type="genus" reg="Nitocra">N.</tp:taxon-name-part> <tp:taxon-name-part taxon-name-part-type="species" reg="blochi">blochi</tp:taxon-name-part></tp:taxon-name></italic> Soyer, 1975; <italic><tp:taxon-name><tp:taxon-name-part taxon-name-part-type="genus" reg="Nitocra">N.</tp:taxon-name-part> <tp:taxon-name-part taxon-name-part-type="species" reg="californica">californica</tp:taxon-name-part></tp:taxon-name></italic> Lang, 1965b; <italic><tp:taxon-name><tp:taxon-name-part taxon-name-part-type="genus" reg="Nitocra">N.</tp:taxon-name-part> <tp:taxon-name-part taxon-name-part-type="species" reg="cari">cari</tp:taxon-name-part></tp:taxon-name></italic> Petkovski, 1954; <italic><tp:taxon-name><tp:taxon-name-part taxon-name-part-type="genus" reg="Nitocra">N.</tp:taxon-name-part> <tp:taxon-name-part taxon-name-part-type="species" reg="chelifer">chelifer</tp:taxon-name-part></tp:taxon-name></italic> Wilson, C. B., 1932; <italic><tp:taxon-name><tp:taxon-name-part taxon-name-part-type="genus" reg="Nitocra">N.</tp:taxon-name-part> <tp:taxon-name-part taxon-name-part-type="species" reg="colombiensis">colombiensis</tp:taxon-name-part></tp:taxon-name></italic> Fuentes-Reinés &amp; Suárez-Morales, 2014; <italic><tp:taxon-name><tp:taxon-name-part taxon-name-part-type="genus" reg="Nitocra">N.</tp:taxon-name-part> <tp:taxon-name-part taxon-name-part-type="species" reg="delaruei">delaruei</tp:taxon-name-part></tp:taxon-name></italic> Soyer, 1975; <italic><tp:taxon-name><tp:taxon-name-part taxon-name-part-type="genus" reg="Nitocra">N.</tp:taxon-name-part> <tp:taxon-name-part taxon-name-part-type="species" reg="divaricata">divaricata</tp:taxon-name-part> <tp:taxon-name-part taxon-name-part-type="subspecies" reg="caspica">caspica</tp:taxon-name-part></tp:taxon-name></italic> Behning, 1936; <italic><tp:taxon-name><tp:taxon-name-part taxon-name-part-type="genus" reg="Nitocra">N.</tp:taxon-name-part> <tp:taxon-name-part taxon-name-part-type="species" reg="divaricata">divaricata</tp:taxon-name-part> <tp:taxon-name-part taxon-name-part-type="subspecies" reg="divaricata">divaricata</tp:taxon-name-part></tp:taxon-name></italic> Chappuis, 1924; <italic><tp:taxon-name><tp:taxon-name-part taxon-name-part-type="genus" reg="Nitocra">N.</tp:taxon-name-part> <tp:taxon-name-part taxon-name-part-type="species" reg="dubia">dubia</tp:taxon-name-part></tp:taxon-name></italic> Sars, G. O., 1927; <italic><tp:taxon-name><tp:taxon-name-part taxon-name-part-type="genus" reg="Nitocra">N.</tp:taxon-name-part> <tp:taxon-name-part taxon-name-part-type="species" reg="elegans">elegans</tp:taxon-name-part></tp:taxon-name></italic> (Scott, T., 1905); <italic><tp:taxon-name><tp:taxon-name-part taxon-name-part-type="genus" reg="Nitocra">N.</tp:taxon-name-part> <tp:taxon-name-part taxon-name-part-type="species" reg="elongata">elongata</tp:taxon-name-part></tp:taxon-name></italic> Marcus, 1968; <italic><tp:taxon-name><tp:taxon-name-part taxon-name-part-type="genus" reg="Nitocra">N.</tp:taxon-name-part> <tp:taxon-name-part taxon-name-part-type="species" reg="esbe">esbe</tp:taxon-name-part></tp:taxon-name></italic> Karanovic, Eberhard, Cooper &amp; Guzik, 2015; <italic><tp:taxon-name><tp:taxon-name-part taxon-name-part-type="genus" reg="Nitokra">N.</tp:taxon-name-part> <tp:taxon-name-part taxon-name-part-type="species" reg="evergladensis">evergladensis</tp:taxon-name-part></tp:taxon-name></italic> Bruno &amp; Reid, 2002; <italic><tp:taxon-name><tp:taxon-name-part taxon-name-part-type="genus" reg="Nitocra">N.</tp:taxon-name-part> <tp:taxon-name-part taxon-name-part-type="species" reg="fallaciosa">fallaciosa</tp:taxon-name-part> <tp:taxon-name-part taxon-name-part-type="subspecies" reg="baltica">baltica</tp:taxon-name-part></tp:taxon-name></italic> Lang, 1965a; <italic><tp:taxon-name><tp:taxon-name-part taxon-name-part-type="genus" reg="Nitocra">N.</tp:taxon-name-part> <tp:taxon-name-part taxon-name-part-type="species" reg="fallaciosa">fallaciosa</tp:taxon-name-part> <tp:taxon-name-part taxon-name-part-type="subspecies" reg="fallaciosa">fallaciosa</tp:taxon-name-part></tp:taxon-name></italic> Klie, 1937; <italic><tp:taxon-name><tp:taxon-name-part taxon-name-part-type="genus" reg="Nitocra">N.</tp:taxon-name-part> <tp:taxon-name-part taxon-name-part-type="species" reg="fluviatilis">fluviatilis</tp:taxon-name-part></tp:taxon-name></italic> Galhano, 1968; <italic><tp:taxon-name><tp:taxon-name-part taxon-name-part-type="genus" reg="Nitocra">N.</tp:taxon-name-part> <tp:taxon-name-part taxon-name-part-type="species" reg="fragilis">fragilis</tp:taxon-name-part> <tp:taxon-name-part taxon-name-part-type="subspecies" reg="fragilis">fragilis</tp:taxon-name-part></tp:taxon-name></italic> Sars, G. O., 1905, <italic><tp:taxon-name><tp:taxon-name-part taxon-name-part-type="genus" reg="Nitocra">N.</tp:taxon-name-part> <tp:taxon-name-part taxon-name-part-type="species" reg="fragilis">fragilis</tp:taxon-name-part> <tp:taxon-name-part taxon-name-part-type="subspecies" reg="paulistana">paulistana</tp:taxon-name-part></tp:taxon-name></italic> Jakobi, 1956; <italic><tp:taxon-name><tp:taxon-name-part taxon-name-part-type="genus" reg="Nitocra">N.</tp:taxon-name-part> <tp:taxon-name-part taxon-name-part-type="species" reg="galapagoensis">galapagoensis</tp:taxon-name-part></tp:taxon-name></italic> Mielke, 1997; <italic><tp:taxon-name><tp:taxon-name-part taxon-name-part-type="genus" reg="Nitocra">N.</tp:taxon-name-part> <tp:taxon-name-part taxon-name-part-type="species" reg="hamata">hamata</tp:taxon-name-part></tp:taxon-name></italic> Bodin, 1970; <italic><tp:taxon-name><tp:taxon-name-part taxon-name-part-type="genus" reg="Nitocra">N.</tp:taxon-name-part> <tp:taxon-name-part taxon-name-part-type="species" reg="hibernica">hibernica</tp:taxon-name-part> <tp:taxon-name-part taxon-name-part-type="subspecies" reg="bulgarica">bulgarica</tp:taxon-name-part></tp:taxon-name></italic> (Apostolov, 1976); <italic><tp:taxon-name><tp:taxon-name-part taxon-name-part-type="genus" reg="Nitocra">N.</tp:taxon-name-part> <tp:taxon-name-part taxon-name-part-type="species" reg="hibernica">hibernica</tp:taxon-name-part> <tp:taxon-name-part taxon-name-part-type="subspecies" reg="hibernica">hibernica</tp:taxon-name-part></tp:taxon-name></italic> (Brady, 1880); <italic><tp:taxon-name><tp:taxon-name-part taxon-name-part-type="genus" reg="Nitocra">N.</tp:taxon-name-part> <tp:taxon-name-part taxon-name-part-type="species" reg="hibernica">hibernica</tp:taxon-name-part> <tp:taxon-name-part taxon-name-part-type="subspecies" reg="hyalina">hyalina</tp:taxon-name-part></tp:taxon-name></italic> Jakubisiak, 1929; <italic><tp:taxon-name><tp:taxon-name-part taxon-name-part-type="genus" reg="Nitokra">N.</tp:taxon-name-part> <tp:taxon-name-part taxon-name-part-type="species" reg="humphreysi">humphreysi</tp:taxon-name-part></tp:taxon-name></italic> Karanovic &amp; Pesce, 2002; <italic><tp:taxon-name><tp:taxon-name-part taxon-name-part-type="genus" reg="Nitocra">N.</tp:taxon-name-part> <tp:taxon-name-part taxon-name-part-type="species" reg="husmanni">husmanni</tp:taxon-name-part></tp:taxon-name></italic> Kunz, 1976; <italic><tp:taxon-name><tp:taxon-name-part taxon-name-part-type="genus" reg="Nitocra">N.</tp:taxon-name-part> <tp:taxon-name-part taxon-name-part-type="species" reg="hyperidis">hyperidis</tp:taxon-name-part></tp:taxon-name></italic> Jakobi, 1956; <italic><tp:taxon-name><tp:taxon-name-part taxon-name-part-type="genus" reg="Nitocra">N.</tp:taxon-name-part> <tp:taxon-name-part taxon-name-part-type="species" reg="karanovici">karanovici</tp:taxon-name-part></tp:taxon-name></italic> Chullasorn, Kangtia &amp; Klangsin, 2014; <italic><tp:taxon-name><tp:taxon-name-part taxon-name-part-type="genus" reg="Nitocra">N.</tp:taxon-name-part> <tp:taxon-name-part taxon-name-part-type="species" reg="kastjanensis">kastjanensis</tp:taxon-name-part></tp:taxon-name></italic> Kornev &amp; Chertoprud, 2008; <italic><tp:taxon-name><tp:taxon-name-part taxon-name-part-type="genus" reg="Nitocra">N.</tp:taxon-name-part> <tp:taxon-name-part taxon-name-part-type="species" reg="koreanus">koreanus</tp:taxon-name-part></tp:taxon-name></italic> Chang, 2007; <italic><tp:taxon-name><tp:taxon-name-part taxon-name-part-type="genus" reg="Nitocra">N.</tp:taxon-name-part> <tp:taxon-name-part taxon-name-part-type="species" reg="lacustris">lacustris</tp:taxon-name-part> <tp:taxon-name-part taxon-name-part-type="subspecies" reg="azorica">azorica</tp:taxon-name-part></tp:taxon-name></italic> Kunz, 1983; <italic><tp:taxon-name><tp:taxon-name-part taxon-name-part-type="genus" reg="Nitocra">N.</tp:taxon-name-part> <tp:taxon-name-part taxon-name-part-type="species" reg="lacustris">lacustris</tp:taxon-name-part> <tp:taxon-name-part taxon-name-part-type="subspecies" reg="colombianus">colombianus</tp:taxon-name-part></tp:taxon-name></italic> Reid, 1988; <italic><tp:taxon-name><tp:taxon-name-part taxon-name-part-type="genus" reg="Nitocra">N.</tp:taxon-name-part> <tp:taxon-name-part taxon-name-part-type="species" reg="lacustris">lacustris</tp:taxon-name-part> <tp:taxon-name-part taxon-name-part-type="subspecies" reg="lacustris">lacustris</tp:taxon-name-part></tp:taxon-name></italic> (<xref ref-type="bibr" rid="B62">Schmankevitsch 1875</xref>); <italic><tp:taxon-name><tp:taxon-name-part taxon-name-part-type="genus" reg="Nitocra">N.</tp:taxon-name-part> <tp:taxon-name-part taxon-name-part-type="species" reg="lacustris">lacustris</tp:taxon-name-part> <tp:taxon-name-part taxon-name-part-type="subspecies" reg="pacifica">pacifica</tp:taxon-name-part></tp:taxon-name></italic> Yeatman, 1983; <italic><tp:taxon-name><tp:taxon-name-part taxon-name-part-type="genus" reg="Nitocra">N.</tp:taxon-name-part> <tp:taxon-name-part taxon-name-part-type="species" reg="lacustris">lacustris</tp:taxon-name-part> <tp:taxon-name-part taxon-name-part-type="subspecies" reg="sinoi">sinoi</tp:taxon-name-part></tp:taxon-name></italic> Marcus &amp; Por, 1961; <italic><tp:taxon-name><tp:taxon-name-part taxon-name-part-type="genus" reg="Nitocra">N.</tp:taxon-name-part> <tp:taxon-name-part taxon-name-part-type="species" reg="laingensis">laingensis</tp:taxon-name-part></tp:taxon-name></italic> Fiers, 1986; <italic><tp:taxon-name><tp:taxon-name-part taxon-name-part-type="genus" reg="Nitocra">N.</tp:taxon-name-part> <tp:taxon-name-part taxon-name-part-type="species" reg="langi">langi</tp:taxon-name-part></tp:taxon-name></italic> Karanovic, Eberhard, Cooper &amp; Guzik, 2015; <italic><tp:taxon-name><tp:taxon-name-part taxon-name-part-type="genus" reg="Nitocra">N.</tp:taxon-name-part> <tp:taxon-name-part taxon-name-part-type="species" reg="loweae">loweae</tp:taxon-name-part></tp:taxon-name></italic> Yıldız &amp; Karaytuğ, 2024; <italic><tp:taxon-name><tp:taxon-name-part taxon-name-part-type="genus" reg="Nitocra">N.</tp:taxon-name-part> <tp:taxon-name-part taxon-name-part-type="species" reg="malaica">malaica</tp:taxon-name-part></tp:taxon-name></italic> Kiefer, 1929; <italic><tp:taxon-name><tp:taxon-name-part taxon-name-part-type="genus" reg="Nitocra">N.</tp:taxon-name-part> <tp:taxon-name-part taxon-name-part-type="species" reg="marinae">marinae</tp:taxon-name-part></tp:taxon-name></italic> Jaschnov, 1935; <italic><tp:taxon-name><tp:taxon-name-part taxon-name-part-type="genus" reg="Nitocra">N.</tp:taxon-name-part> <tp:taxon-name-part taxon-name-part-type="species" reg="mediterranea">mediterranea</tp:taxon-name-part> <tp:taxon-name-part taxon-name-part-type="subspecies" reg="jakubisiak">jakubisiak</tp:taxon-name-part></tp:taxon-name></italic> Karanovic, Eberhard, Cooper &amp; Guzik, 2015; <italic><tp:taxon-name><tp:taxon-name-part taxon-name-part-type="genus" reg="Nitocra">N.</tp:taxon-name-part> <tp:taxon-name-part taxon-name-part-type="species" reg="mediterranea">mediterranea</tp:taxon-name-part> <tp:taxon-name-part taxon-name-part-type="subspecies" reg="mediterranea">mediterranea</tp:taxon-name-part></tp:taxon-name></italic> Brian, 1928; <italic><tp:taxon-name><tp:taxon-name-part taxon-name-part-type="genus" reg="Nitocra">N.</tp:taxon-name-part> <tp:taxon-name-part taxon-name-part-type="species" reg="medusaea">medusaea</tp:taxon-name-part></tp:taxon-name></italic> Humes, 1953; <italic><tp:taxon-name><tp:taxon-name-part taxon-name-part-type="genus" reg="Nitocra">N.</tp:taxon-name-part> <tp:taxon-name-part taxon-name-part-type="species" reg="minor">minor</tp:taxon-name-part></tp:taxon-name></italic> Willey, 1930; <italic><tp:taxon-name><tp:taxon-name-part taxon-name-part-type="genus" reg="Nitocra">N.</tp:taxon-name-part> <tp:taxon-name-part taxon-name-part-type="species" reg="mozambica">mozambica</tp:taxon-name-part></tp:taxon-name></italic> Huys, 2021; <italic><tp:taxon-name><tp:taxon-name-part taxon-name-part-type="genus" reg="Nitocra">N.</tp:taxon-name-part> <tp:taxon-name-part taxon-name-part-type="species" reg="oligochaeta">oligochaeta</tp:taxon-name-part></tp:taxon-name></italic> Giesbrecht, 1882; <italic><tp:taxon-name><tp:taxon-name-part taxon-name-part-type="genus" reg="Nitocra">N.</tp:taxon-name-part> <tp:taxon-name-part taxon-name-part-type="species" reg="phlegraea">phlegraea</tp:taxon-name-part></tp:taxon-name></italic> Brehm, 1909; <italic><tp:taxon-name><tp:taxon-name-part taxon-name-part-type="genus" reg="Nitocra">N.</tp:taxon-name-part> <tp:taxon-name-part taxon-name-part-type="species" reg="phreatica">phreatica</tp:taxon-name-part></tp:taxon-name></italic> Bozic, 1964; <italic><tp:taxon-name><tp:taxon-name-part taxon-name-part-type="genus" reg="Nitocra">N.</tp:taxon-name-part> <tp:taxon-name-part taxon-name-part-type="species" reg="pietschmanni">pietschmanni</tp:taxon-name-part></tp:taxon-name></italic> Chappuis, 1933; <italic><tp:taxon-name><tp:taxon-name-part taxon-name-part-type="genus" reg="Nitocra">N.</tp:taxon-name-part> <tp:taxon-name-part taxon-name-part-type="species" reg="platypus">platypus</tp:taxon-name-part> <tp:taxon-name-part taxon-name-part-type="subspecies" reg="platypus">platypus</tp:taxon-name-part></tp:taxon-name></italic> Daday, 1906; <italic><tp:taxon-name><tp:taxon-name-part taxon-name-part-type="genus" reg="Nitocra">N.</tp:taxon-name-part> <tp:taxon-name-part taxon-name-part-type="species" reg="platypus">platypus</tp:taxon-name-part> <tp:taxon-name-part taxon-name-part-type="subspecies" reg="bakeri">bakeri</tp:taxon-name-part></tp:taxon-name></italic> Chappuis, 1930; <italic><tp:taxon-name><tp:taxon-name-part taxon-name-part-type="genus" reg="Nitocra">N.</tp:taxon-name-part> <tp:taxon-name-part taxon-name-part-type="species" reg="pontica">pontica</tp:taxon-name-part></tp:taxon-name></italic> Boeck, 1865; <italic><tp:taxon-name><tp:taxon-name-part taxon-name-part-type="genus" reg="Nitocra">N.</tp:taxon-name-part> <tp:taxon-name-part taxon-name-part-type="species" reg="pori">pori</tp:taxon-name-part></tp:taxon-name></italic> Karanovic, Eberhard, Cooper &amp; Guzik, 2015; <italic><tp:taxon-name><tp:taxon-name-part taxon-name-part-type="genus" reg="Nitocra">N.</tp:taxon-name-part> <tp:taxon-name-part taxon-name-part-type="species" reg="psammophila">psammophila</tp:taxon-name-part></tp:taxon-name></italic> Noodt, 1952; <italic><tp:taxon-name><tp:taxon-name-part taxon-name-part-type="genus" reg="Nitocra">N.</tp:taxon-name-part> <tp:taxon-name-part taxon-name-part-type="species" reg="pseudospinipes">pseudospinipes</tp:taxon-name-part></tp:taxon-name></italic> Yeatman, 1983; <italic><tp:taxon-name><tp:taxon-name-part taxon-name-part-type="genus" reg="Nitocra">N.</tp:taxon-name-part> <tp:taxon-name-part taxon-name-part-type="species" reg="puebloviejensis">puebloviejensis</tp:taxon-name-part></tp:taxon-name></italic> Fuentes-Reinés, Suárez-Morales &amp; Silva-Briano, 2022; <italic><tp:taxon-name><tp:taxon-name-part taxon-name-part-type="genus" reg="Nitocra">N.</tp:taxon-name-part> <tp:taxon-name-part taxon-name-part-type="species" reg="pusilla">pusilla</tp:taxon-name-part> <tp:taxon-name-part taxon-name-part-type="subspecies" reg="mediterranea">mediterranea</tp:taxon-name-part></tp:taxon-name></italic> Brian, 1928; <italic><tp:taxon-name><tp:taxon-name-part taxon-name-part-type="genus" reg="Nitocra">N.</tp:taxon-name-part> <tp:taxon-name-part taxon-name-part-type="species" reg="pusilla">pusilla</tp:taxon-name-part> <tp:taxon-name-part taxon-name-part-type="subspecies" reg="pusilla">pusilla</tp:taxon-name-part></tp:taxon-name></italic> Sars, G. O., 1911; <italic><tp:taxon-name><tp:taxon-name-part taxon-name-part-type="genus" reg="Nitocra">N.</tp:taxon-name-part> <tp:taxon-name-part taxon-name-part-type="species" reg="quadriseta">quadriseta</tp:taxon-name-part></tp:taxon-name></italic> Wells &amp; Rao, 1987; <italic><tp:taxon-name><tp:taxon-name-part taxon-name-part-type="genus" reg="Nitocra">N.</tp:taxon-name-part> <tp:taxon-name-part taxon-name-part-type="species" reg="quangnamensis">quangnamensis</tp:taxon-name-part></tp:taxon-name></italic> Tran, Trinh-Dang, Nguyen &amp; Brancelj, 2025; <italic><tp:taxon-name><tp:taxon-name-part taxon-name-part-type="genus" reg="Nitocra">N.</tp:taxon-name-part> <tp:taxon-name-part taxon-name-part-type="species" reg="reducta">reducta</tp:taxon-name-part></tp:taxon-name></italic> Schäfer, 1936; <italic><tp:taxon-name><tp:taxon-name-part taxon-name-part-type="genus" reg="Nitocra">N.</tp:taxon-name-part> <tp:taxon-name-part taxon-name-part-type="species" reg="reunionensis">reunionensis</tp:taxon-name-part></tp:taxon-name></italic> Bozic, 1969; <italic><tp:taxon-name><tp:taxon-name-part taxon-name-part-type="genus" reg="Nitocra">N.</tp:taxon-name-part> <tp:taxon-name-part taxon-name-part-type="species" reg="rijekana">rijekana</tp:taxon-name-part></tp:taxon-name></italic> Petkovski, 1954; <italic><tp:taxon-name><tp:taxon-name-part taxon-name-part-type="genus" reg="Nitocra">N.</tp:taxon-name-part> <tp:taxon-name-part taxon-name-part-type="species" reg="salina">salina</tp:taxon-name-part></tp:taxon-name></italic> (Schmankevitsch, 1875); <italic><tp:taxon-name><tp:taxon-name-part taxon-name-part-type="genus" reg="Nitocra">N.</tp:taxon-name-part> <tp:taxon-name-part taxon-name-part-type="species" reg="serdarsaki">serdarsaki</tp:taxon-name-part></tp:taxon-name></italic> Yıldız &amp; Karaytuğ, 2024; <italic><tp:taxon-name><tp:taxon-name-part taxon-name-part-type="genus" reg="Nitocra">N.</tp:taxon-name-part> <tp:taxon-name-part taxon-name-part-type="species" reg="sewelli">sewelli</tp:taxon-name-part></tp:taxon-name></italic> Gurney, 1927; <italic><tp:taxon-name><tp:taxon-name-part taxon-name-part-type="genus" reg="Nitocra">N.</tp:taxon-name-part> <tp:taxon-name-part taxon-name-part-type="species" reg="simplex">simplex</tp:taxon-name-part></tp:taxon-name></italic> Schmeil, 1894; <italic><tp:taxon-name><tp:taxon-name-part taxon-name-part-type="genus" reg="Nitocra">N.</tp:taxon-name-part> <tp:taxon-name-part taxon-name-part-type="species" reg="sonmezi">sonmezi</tp:taxon-name-part></tp:taxon-name></italic> Yıldız &amp; Karaytuğ, 2024; <italic><tp:taxon-name><tp:taxon-name-part taxon-name-part-type="genus" reg="Nitokra">N.</tp:taxon-name-part> <tp:taxon-name-part taxon-name-part-type="species" reg="sphaeromata">sphaeromata</tp:taxon-name-part></tp:taxon-name></italic> Bowman, 1988; <italic><tp:taxon-name><tp:taxon-name-part taxon-name-part-type="genus" reg="Nitocra">N.</tp:taxon-name-part> <tp:taxon-name-part taxon-name-part-type="species" reg="spinipes">spinipes</tp:taxon-name-part> <tp:taxon-name-part taxon-name-part-type="subspecies" reg="orientalis">orientalis</tp:taxon-name-part></tp:taxon-name></italic> Sewell, 1924; <italic><tp:taxon-name><tp:taxon-name-part taxon-name-part-type="genus" reg="Nitocra">N.</tp:taxon-name-part> <tp:taxon-name-part taxon-name-part-type="species" reg="spinipes">spinipes</tp:taxon-name-part> <tp:taxon-name-part taxon-name-part-type="subspecies" reg="spinipes">spinipes</tp:taxon-name-part></tp:taxon-name></italic> Boeck, 1865; <italic><tp:taxon-name><tp:taxon-name-part taxon-name-part-type="genus" reg="Nitocra">N.</tp:taxon-name-part> <tp:taxon-name-part taxon-name-part-type="species" reg="stygia">stygia</tp:taxon-name-part></tp:taxon-name></italic> Por, 1968; <italic><tp:taxon-name><tp:taxon-name-part taxon-name-part-type="genus" reg="Nitocra">N.</tp:taxon-name-part> <tp:taxon-name-part taxon-name-part-type="species" reg="taylori">taylori</tp:taxon-name-part></tp:taxon-name></italic> Gómez, Carrasco &amp; Morales-Serna, 2012; <italic><tp:taxon-name><tp:taxon-name-part taxon-name-part-type="genus" reg="Nitocra">N.</tp:taxon-name-part> <tp:taxon-name-part taxon-name-part-type="species" reg="tenuicornis">tenuicornis</tp:taxon-name-part></tp:taxon-name></italic> Brady &amp; Robertson, 1873; <italic><tp:taxon-name><tp:taxon-name-part taxon-name-part-type="genus" reg="Nitocra">N.</tp:taxon-name-part> <tp:taxon-name-part taxon-name-part-type="species" reg="typica">typica</tp:taxon-name-part> <tp:taxon-name-part taxon-name-part-type="subspecies" reg="adriatica">adriatica</tp:taxon-name-part></tp:taxon-name></italic> Petkovski, 1954; <italic><tp:taxon-name><tp:taxon-name-part taxon-name-part-type="genus" reg="Nitocra">N.</tp:taxon-name-part> <tp:taxon-name-part taxon-name-part-type="species" reg="typica">typica</tp:taxon-name-part> <tp:taxon-name-part taxon-name-part-type="subspecies" reg="pontica">pontica</tp:taxon-name-part></tp:taxon-name></italic> Jakubisiak, 1938; <italic><tp:taxon-name><tp:taxon-name-part taxon-name-part-type="genus" reg="Nitocra">N.</tp:taxon-name-part> <tp:taxon-name-part taxon-name-part-type="species" reg="uenoi">uenoi</tp:taxon-name-part></tp:taxon-name></italic> Miura, 1962; <italic><tp:taxon-name><tp:taxon-name-part taxon-name-part-type="genus" reg="Nitocra">N.</tp:taxon-name-part> <tp:taxon-name-part taxon-name-part-type="species" reg="vietnamensis">vietnamensis</tp:taxon-name-part></tp:taxon-name></italic> Tran &amp; Chang, 2012; <italic><tp:taxon-name><tp:taxon-name-part taxon-name-part-type="genus" reg="Nitocra">N.</tp:taxon-name-part> <tp:taxon-name-part taxon-name-part-type="species" reg="wolterecki">wolterecki</tp:taxon-name-part></tp:taxon-name></italic> Brehm, 1909; <italic><tp:taxon-name><tp:taxon-name-part taxon-name-part-type="genus" reg="Nitocra">N.</tp:taxon-name-part> <tp:taxon-name-part taxon-name-part-type="species" reg="yahiai">yahiai</tp:taxon-name-part></tp:taxon-name></italic> (Blanchard &amp; Richard, 1891); <italic><tp:taxon-name><tp:taxon-name-part taxon-name-part-type="genus" reg="Nitocra">N.</tp:taxon-name-part> <tp:taxon-name-part taxon-name-part-type="species" reg="yeelirrie">yeelirrie</tp:taxon-name-part></tp:taxon-name></italic> Karanovic, Eberhard, Cooper &amp; Guzik, 2015.</p></tp:treatment-sec><ref-list><ref id="B62"><mixed-citation xmlns:xlink="http://www.w3.org/1999/xlink" xlink:type="simple"><person-group><name name-style="western"><surname>Schmankevitsch</surname><given-names>VI</given-names></name></person-group> (<year>1875</year>) <article-title>Nekotoryya rakoobraznyya solyano-ozernykh’ i presnykh vod’ i otneshenie ikh’ k’ srede. Some <tp:taxon-name><tp:taxon-name-part taxon-name-part-type="subphylum">Crustacea</tp:taxon-name-part></tp:taxon-name> of salt and freshwater lakes, and their relation to the surrounding environment.</article-title><source>Zapiski Novorossiiskago Obshchestva Estestvoispytatelei (= Mémoires de la Société des Naturalistes de la Nouvelle Russie, Odessa)</source><volume>3</volume>: <fpage>1</fpage>–<lpage>391</lpage>. <ext-link xlink:href="https://www.marinespecies.org/aphia.php?p=sourcedetails&amp;id=111238" ext-link-type="uri" xlink:type="simple">https://www.marinespecies.org/aphia.php?p=sourcedetails&amp;id=111238</ext-link></mixed-citation></ref></ref-list></tp:taxon-treatment>
