# Supplementary material for: ﻿A new species of Nitocra Boeck, 1865 (Copepoda, Harpacticoida) from Vietnam
Source: Zookeys. 2025 Nov 6;1258:277–304. doi: 10.3897/zookeys.1258.167766 (PMC12616276; doi:10.3897/zookeys.1258.167766)
Supplement: XML Treatment for Nitocra duyxuyenensis [file zookeys.1258.167766-treatment2.xml]

<!DOCTYPE tp:taxon-treatment
  PUBLIC "-//TaxonX//DTD Taxonomic Treatment Publishing DTD v0 20100105//EN" "tax-treatment-NSO.dtd">
<tp:taxon-treatment xmlns:tp="http://www.plazi.org/taxpub"><tp:treatment-meta><kwd-group><label>Taxon classification</label><kwd>
                <named-content content-type="kingdom">Animalia</named-content>
              </kwd><kwd>
                <named-content content-type="order">Harpacticoida</named-content>
              </kwd><kwd>
                <named-content content-type="family">Ameiridae</named-content>
              </kwd></kwd-group><mixed-citation publication-type="journal"><person-group><name><surname>Tran</surname><given-names>Ngoc-Son</given-names></name><name><surname>Pham</surname><given-names>Thi-Phuong</given-names></name><name><surname>Phung</surname><given-names>Khanh Chuyen</given-names></name><name><surname>Gómez</surname><given-names>Samuel</given-names></name></person-group><article-title>﻿A new species of <italic><tp:taxon-name><tp:taxon-name-part taxon-name-part-type="genus" reg="Nitocra">Nitocra</tp:taxon-name-part></tp:taxon-name></italic> Boeck, 1865 (<tp:taxon-name><tp:taxon-name-part taxon-name-part-type="subclass">Copepoda</tp:taxon-name-part></tp:taxon-name>, <tp:taxon-name><tp:taxon-name-part taxon-name-part-type="order">Harpacticoida</tp:taxon-name-part></tp:taxon-name>) from Vietnam</article-title><source>Zookeys</source><day>06</day><month>11</month><year>2025</year><volume>1258</volume><fpage>277</fpage><lpage>304</lpage><pub-id pub-id-type="doi">10.3897/zookeys.1258.167766</pub-id></mixed-citation></tp:treatment-meta><tp:nomenclature><label>﻿</label><tp:taxon-name><object-id xmlns:xlink="http://www.w3.org/1999/xlink" content-type="arpha" xlink:type="simple">59F48E8F-1890-5BE7-BACF-643C36019E3F</object-id>
              <tp:taxon-name-part taxon-name-part-type="genus" reg="Nitocra">Nitocra</tp:taxon-name-part>
              <tp:taxon-name-part taxon-name-part-type="species" reg="duyxuyenensis">duyxuyenensis</tp:taxon-name-part>
              <object-id xmlns:xlink="http://www.w3.org/1999/xlink" content-type="zoobank" xlink:type="simple">https://zoobank.org/1D504676-1266-40E7-B0CA-983FE7F6F921</object-id>
            </tp:taxon-name><tp:taxon-status xmlns:xlink="http://www.w3.org/1999/xlink" xlink:type="simple">sp. nov.</tp:taxon-status><xref ref-type="fig" rid="F1">Figs 1</xref><xref ref-type="fig" rid="F2">, 2</xref><xref ref-type="fig" rid="F3">, 3</xref><xref ref-type="fig" rid="F4">, 4</xref><xref ref-type="fig" rid="F5">, 5</xref><xref ref-type="fig" rid="F6">, 6</xref><xref ref-type="fig" rid="F7">, 7</xref><xref ref-type="fig" rid="F8">, 8</xref><xref ref-type="fig" rid="F9">, 9</xref></tp:nomenclature><tp:treatment-sec sec-type="type material" id="SECID0EF6AE"><title>Type material.</title><p>• Adult female <bold><italic>holotype</italic></bold> dissected and mounted on one slide (<abbrev xmlns:xlink="http://www.w3.org/1999/xlink" content-type="institution" xlink:title="Zoological Collection of Duy Tan University" id="ABBRID0EO6AE" xlink:type="simple">ZC-DTU</abbrev>-COPEPODA-0014) • adult male <bold><italic>allotype</italic></bold> dissected and mounted on one slide (ZC-DTUCOPEPODA-0015) • two female and two male <bold><italic>paratypes</italic></bold> preserved in 70% ethanol (<abbrev xmlns:xlink="http://www.w3.org/1999/xlink" content-type="institution" xlink:title="Zoological Collection of Duy Tan University" id="ABBRID0EZ6AE" xlink:type="simple">ZC-DTU</abbrev>-COPEPODA-0013).</p></tp:treatment-sec><tp:treatment-sec sec-type="type locality" id="SECID0E56AE"><title>Type locality.</title><p>Hyporheic zone in Vu Gia – Thu Bon river (<named-content xmlns:xlink="http://www.w3.org/1999/xlink" content-type="dwc:verbatimCoordinates" xlink:type="simple"><named-content content-type="geo-json" specific-use="{&#34;type&#34;:&#34;Point&#34;,&#34;coordinates&#34;:[108.151389,15.837500]}" id="NCID0EIAAG" xlink:type="simple">15°50'15"N, 108°09'05"E</named-content></named-content>), Quang Nam province, Central Vietnam.</p></tp:treatment-sec><tp:treatment-sec sec-type="Differential diagnosis" id="SECID0EMAAG"><title>Differential diagnosis.</title><p>Caudal rami 1.2× as long as wide. Anal operculum with six marginal spinules. Female antennule eight-segmented; male antennule haplocer, eight-segmented. Antenna with allobasis. <abbrev xmlns:xlink="http://www.w3.org/1999/xlink" xlink:title="first thoracopod" id="ABBRID0ESAAG" xlink:type="simple">P1</abbrev><abbrev xmlns:xlink="http://www.w3.org/1999/xlink" xlink:title="exopod" id="ABBRID0EWAAG" xlink:type="simple">Exp</abbrev>-2 with inner seta; <abbrev xmlns:xlink="http://www.w3.org/1999/xlink" xlink:title="exopod" id="ABBRID0E1AAG" xlink:type="simple">Exp</abbrev>-3 with five elements in all; <abbrev xmlns:xlink="http://www.w3.org/1999/xlink" xlink:title="first thoracopod" id="ABBRID0E5AAG" xlink:type="simple">P1</abbrev><abbrev xmlns:xlink="http://www.w3.org/1999/xlink" xlink:title="endopod" id="ABBRID0ECBAG" xlink:type="simple">Enp</abbrev>-1 reaching approximately the middle of <abbrev xmlns:xlink="http://www.w3.org/1999/xlink" xlink:title="exopod" id="ABBRID0EGBAG" xlink:type="simple">Exp</abbrev>-2, with inner seta; <abbrev xmlns:xlink="http://www.w3.org/1999/xlink" xlink:title="endopod" id="ABBRID0EKBAG" xlink:type="simple">Enp</abbrev>-2 with three elements. <abbrev xmlns:xlink="http://www.w3.org/1999/xlink" xlink:title="second thoracopod" id="ABBRID0EOBAG" xlink:type="simple">P2</abbrev>–<abbrev xmlns:xlink="http://www.w3.org/1999/xlink" xlink:title="fourth thoracopod" id="ABBRID0ESBAG" xlink:type="simple">P4</abbrev><abbrev xmlns:xlink="http://www.w3.org/1999/xlink" xlink:title="exopod" id="ABBRID0EWBAG" xlink:type="simple">Exp</abbrev>-2 with inner seta, <abbrev xmlns:xlink="http://www.w3.org/1999/xlink" xlink:title="exopod" id="ABBRID0E1BAG" xlink:type="simple">Exp</abbrev>-3 with seven setae/spines; <abbrev xmlns:xlink="http://www.w3.org/1999/xlink" xlink:title="second thoracopod" id="ABBRID0E5BAG" xlink:type="simple">P2</abbrev>–<abbrev xmlns:xlink="http://www.w3.org/1999/xlink" xlink:title="fourth thoracopod" id="ABBRID0ECCAG" xlink:type="simple">P4</abbrev><abbrev xmlns:xlink="http://www.w3.org/1999/xlink" xlink:title="endopod" id="ABBRID0EGCAG" xlink:type="simple">Enp</abbrev>-1 without, <abbrev xmlns:xlink="http://www.w3.org/1999/xlink" xlink:title="endopod" id="ABBRID0EKCAG" xlink:type="simple">Enp</abbrev>-2 with inner seta, <abbrev xmlns:xlink="http://www.w3.org/1999/xlink" xlink:title="endopod" id="ABBRID0EOCAG" xlink:type="simple">Enp</abbrev>-3 with four, five, and five setae/spines respectively. Female <abbrev xmlns:xlink="http://www.w3.org/1999/xlink" xlink:title="fifth thoracopod" id="ABBRID0ESCAG" xlink:type="simple">P5</abbrev><abbrev xmlns:xlink="http://www.w3.org/1999/xlink" xlink:title="exopod" id="ABBRID0EWCAG" xlink:type="simple">Exp</abbrev> with six, <abbrev xmlns:xlink="http://www.w3.org/1999/xlink" xlink:title="baseoendopod" id="ABBRID0E1CAG" xlink:type="simple">Benp</abbrev> with five setae and reaching the middle of <abbrev xmlns:xlink="http://www.w3.org/1999/xlink" xlink:title="exopod" id="ABBRID0E5CAG" xlink:type="simple">Exp</abbrev>; male <abbrev xmlns:xlink="http://www.w3.org/1999/xlink" xlink:title="fifth thoracopod" id="ABBRID0ECDAG" xlink:type="simple">P5</abbrev><abbrev xmlns:xlink="http://www.w3.org/1999/xlink" xlink:title="exopod" id="ABBRID0EGDAG" xlink:type="simple">Exp</abbrev> with six, baseoendopods fused medially, each with three setae.</p></tp:treatment-sec><tp:treatment-sec sec-type="description" id="SECID0EKDAG"><title>Description of the adult female.</title><p><bold><italic>Habitus</italic></bold> (Fig. <xref ref-type="fig" rid="F1">1A</xref>) semicylindrical; total body length measured from tip of rostrum to posterior margin of caudal rami ranging from 492 to 546 μm (average = 519 μm, <italic>n</italic> = 5; holotype = 546 μm). Nauplius eye not visible. Rostrum (Fig. <xref ref-type="fig" rid="F1">1A</xref>) linguiform, small, not reaching end of first antennule segment, with pair of tiny sensilla subapically. Prosome four-segmented, comprising cephalothorax with completely fused first pedigerous somite, and three free pedigerous somites; cephalothorax and <abbrev xmlns:xlink="http://www.w3.org/1999/xlink" xlink:title="second thoracopod" id="ABBRID0E6DAG" xlink:type="simple">P2</abbrev>–<abbrev xmlns:xlink="http://www.w3.org/1999/xlink" xlink:title="fourth thoracopod" id="ABBRID0EDEAG" xlink:type="simple">P4</abbrev>-without surface ornamentation other than sensilla as shown (Fig. <xref ref-type="fig" rid="F1">1A</xref>). Urosome five-segmented, comprising fifth pedigerous somite, genital double-somite, two free urosomites, and anal somite with caudal rami (Fig. <xref ref-type="fig" rid="F1">1A, B</xref>); <abbrev xmlns:xlink="http://www.w3.org/1999/xlink" xlink:title="fifth thoracopod" id="ABBRID0EPEAG" xlink:type="simple">P5</abbrev>-bearing somite without spinular ornamentation, with few posterior sensilla; genital double-somite (Fig. <xref ref-type="fig" rid="F1">1A–C</xref>) formed by the fusion of genital and third urosomite, with dorsolateral suture indicating original division, completely fused ventrally, proximal half with dorsolateral sensilla close to suture and with short row of lateral spinules as depicted (Fig. <xref ref-type="fig" rid="F1">1B</xref>), ventrally with medially interrupted row of minute spinules and with sensilla along partial ventral suture, genital field close to anterior margin of first half of somite (Figs <xref ref-type="fig" rid="F1">1C</xref>, <xref ref-type="fig" rid="F6">6B</xref>), with large median copulatory pore; fourth urosomite with posterior spinular row ventrally (Fig. <xref ref-type="fig" rid="F1">1C</xref>); fifth urosomite with medial ventrolateral row of small spinules and with continuous row of small ornaments close to posterior margin, without sensilla (Fig. <xref ref-type="fig" rid="F2">2A, B</xref>); anal somite (Figs <xref ref-type="fig" rid="F1">1A</xref>, <xref ref-type="fig" rid="F2">2A, B</xref>) with median ventrolateral row of spinules, with strong spinules close to caudal rami dorsally (Figs <xref ref-type="fig" rid="F1">1A</xref>, <xref ref-type="fig" rid="F2">2A</xref>), and with comparatively smaller ornaments ventrally (Fig. <xref ref-type="fig" rid="F2">2B</xref>), anal operculum semicircular with six strong marginal spinules and flanked by pair of sensilla (Figs <xref ref-type="fig" rid="F1">1A, B</xref>, <xref ref-type="fig" rid="F2">2A</xref>). Caudal rami (Figs <xref ref-type="fig" rid="F1">1B, C</xref>, <xref ref-type="fig" rid="F2">2A, B</xref>) short, subquadrate, 1.2× as long as wide, with seven elements each; anterolateral seta I slender, short, ~0.3× as long as caudal ramus; anterolateral seta II and posterolateral seta III smooth, the former slightly shorter than the latter, with short strong spinules at base of seta II; outer apical seta IV and middle apical seta V well-developed, with fracture planes, seta V longest; distal inner accessory seta VI slender, smooth, 0.9 as long as caudal ramus, with several small spinules at its base; dorsal seta VII tri-articulated, ~2.4× as long as caudal ramus, issuing close to posterior margin of ramus.</p><fig id="F1" position="float" orientation="portrait"><object-id xmlns:xlink="http://www.w3.org/1999/xlink" content-type="doi" xlink:type="simple">10.3897/zookeys.1258.167766.figure1</object-id><object-id xmlns:xlink="http://www.w3.org/1999/xlink" content-type="arpha" xlink:type="simple">3D78789A-1AC6-5234-9E06-F575DF883DDA</object-id><label>Figure 1.</label><caption><p><italic><tp:taxon-name><tp:taxon-name-part taxon-name-part-type="genus" reg="Nitocra">Nitocra</tp:taxon-name-part> <tp:taxon-name-part taxon-name-part-type="species" reg="duyxuyenensis">duyxuyenensis</tp:taxon-name-part></tp:taxon-name></italic> sp. nov. Female, holotype. A. Habitus, dorsal; B. Urosome, lateral; C. Urosome, ventral (<abbrev xmlns:xlink="http://www.w3.org/1999/xlink" xlink:title="fifth thoracopod" id="ABBRID0ECHAG" xlink:type="simple">P5</abbrev>-bearing somite omitted). Scale bars: 100 µm.</p></caption><graphic xmlns:xlink="http://www.w3.org/1999/xlink" xlink:href="zookeys-1258-277_article-167766__-g001.jpg" position="float" orientation="portrait" xlink:type="simple" id="oo_1459179.jpg"><uri content-type="original_file" xlink:type="simple">https://binary.pensoft.net/fig/1459179</uri></graphic></fig><fig id="F2" position="float" orientation="portrait"><object-id xmlns:xlink="http://www.w3.org/1999/xlink" content-type="doi" xlink:type="simple">10.3897/zookeys.1258.167766.figure2</object-id><object-id xmlns:xlink="http://www.w3.org/1999/xlink" content-type="arpha" xlink:type="simple">489545F5-A074-5DED-A389-52B4406803FF</object-id><label>Figure 2.</label><caption><p><italic><tp:taxon-name><tp:taxon-name-part taxon-name-part-type="genus" reg="Nitocra">Nitocra</tp:taxon-name-part> <tp:taxon-name-part taxon-name-part-type="species" reg="duyxuyenensis">duyxuyenensis</tp:taxon-name-part></tp:taxon-name></italic> sp. nov. Female, holotype. A. Fifth urosomite, anal somite and caudal rami, dorsal; B. Fifth urosomite, anal somite and caudal rami, ventral. Scale bar: 50 µm.</p></caption><graphic xmlns:xlink="http://www.w3.org/1999/xlink" xlink:href="zookeys-1258-277_article-167766__-g002.jpg" position="float" orientation="portrait" xlink:type="simple" id="oo_1459180.jpg"><uri content-type="original_file" xlink:type="simple">https://binary.pensoft.net/fig/1459180</uri></graphic></fig><p><bold><italic>Antennule</italic></bold> (Fig. <xref ref-type="fig" rid="F3">3A</xref>) 8-segmented, long and slender; all segments smooth except for first segment with a row of spinules; all setae smooth except for pinnate seta on first segment. Aesthetasc on fourth segment, fused to long seta, reaching well beyond distal end of last segment. Armature formula as follows: 1(1), 2(7), 3(2), 4(2+(1+<abbrev xmlns:xlink="http://www.w3.org/1999/xlink" xlink:title="aesthetasc" id="ABBRID0EOIAG" xlink:type="simple">ae</abbrev>)), 5(2), 6(1), 7(4), 8(5+acrothek).</p><fig id="F3" position="float" orientation="portrait"><object-id xmlns:xlink="http://www.w3.org/1999/xlink" content-type="doi" xlink:type="simple">10.3897/zookeys.1258.167766.figure3</object-id><object-id xmlns:xlink="http://www.w3.org/1999/xlink" content-type="arpha" xlink:type="simple">C7322611-8A0B-5B86-BA09-C92E145BCBA1</object-id><label>Figure 3.</label><caption><p><italic><tp:taxon-name><tp:taxon-name-part taxon-name-part-type="genus" reg="Nitocra">Nitocra</tp:taxon-name-part> <tp:taxon-name-part taxon-name-part-type="species" reg="duyxuyenensis">duyxuyenensis</tp:taxon-name-part></tp:taxon-name></italic> sp. nov. Female holotype. A. Antennule; B. Antenna; C. Mandible; D. Maxillule; E. Maxilla; F. Maxilliped. Scale bars: 50 µm.</p></caption><graphic xmlns:xlink="http://www.w3.org/1999/xlink" xlink:href="zookeys-1258-277_article-167766__-g003.jpg" position="float" orientation="portrait" xlink:type="simple" id="oo_1459181.jpg"><uri content-type="original_file" xlink:type="simple">https://binary.pensoft.net/fig/1459181</uri></graphic></fig><p><bold><italic>Antenna</italic></bold> (Fig. <xref ref-type="fig" rid="F3">3B</xref>) relatively short, composed of coxa, allobasis, one-segmented endopod, and one-segmented exopod. Coxa short, unornamented. Allobasis 2.7× as long as wide, with a short row of inner spinules proximally, and several minute proximal spinules close to coxa. Exopod with three distal unequal setae (one bare, two unipinnate). Endopod with inner longitudinal spinular row; lateral armature consisting of one inner spine and one strong inner seta; distally with one smooth seta, four geniculate setae and one distal outer geniculate seta fused basally to slender element.</p><p><bold><italic>Mandible</italic></bold> (Fig. <xref ref-type="fig" rid="F3">3C</xref>) with well-developed coxa; gnathobase with ~11 teeth as shown, and single lateral seta. Mandibular palp 2-segmented, first segment (basis) with one strong plumose seta; endopod with one lateral and four smooth apical setae.</p><p><bold><italic>Maxillule</italic></bold> (Fig. <xref ref-type="fig" rid="F3">3D</xref>) with well-developed praecoxa; arthrite with two surface setae, and four large robust distal spines. Coxal endite with two smooth setae. Basis with five normal unequal setae distally. Endopod 1-segmented, with four slender smooth setae.</p><p><bold><italic>Maxilla</italic></bold> (Fig. <xref ref-type="fig" rid="F3">3E</xref>) without spinular ornamentation on syncoxa, the latter with two endites; proximal endite somewhat bulbous, with one strong plumose seta; distal endite cylindrical, with three subequal setae. Allobasis drawn out into long claw accompanied by a shorter bare seta. Endopod short, one-segmented; with two subequal, smooth setae.</p><p><bold><italic>Maxilliped</italic></bold> (Fig. <xref ref-type="fig" rid="F3">3F</xref>) with short and stout syncoxa, the latter 1.3× as long as wide, with short row of posterior spinules, with one small bare seta subapically. Basis ~2.2× as long as wide, with short row of inner spinules and with one outer subdistal spinule. Endopod drawn out into long curved smooth claw accompanied by single short slender seta.</p><p><bold><italic><abbrev xmlns:xlink="http://www.w3.org/1999/xlink" xlink:title="first thoracopod" id="ABBRID0EGLAG" xlink:type="simple">P1</abbrev>–<abbrev xmlns:xlink="http://www.w3.org/1999/xlink" xlink:title="fourth thoracopod" id="ABBRID0EKLAG" xlink:type="simple">P4</abbrev></italic></bold> (Figs <xref ref-type="fig" rid="F4">4A, B</xref>, <xref ref-type="fig" rid="F5">5A, B</xref>) with short unornamented intercoxal sclerites, the latter with dorsal tines as shown. Coxa of <abbrev xmlns:xlink="http://www.w3.org/1999/xlink" xlink:title="first thoracopod" id="ABBRID0EXLAG" xlink:type="simple">P1</abbrev> and <abbrev xmlns:xlink="http://www.w3.org/1999/xlink" xlink:title="second thoracopod" id="ABBRID0E2LAG" xlink:type="simple">P2</abbrev> with, of <abbrev xmlns:xlink="http://www.w3.org/1999/xlink" xlink:title="third thoracopod" id="ABBRID0E6LAG" xlink:type="simple">P3</abbrev> and <abbrev xmlns:xlink="http://www.w3.org/1999/xlink" xlink:title="fourth thoracopod" id="ABBRID0EDMAG" xlink:type="simple">P4</abbrev> without outer subdistal spinules. Basis of <abbrev xmlns:xlink="http://www.w3.org/1999/xlink" xlink:title="first thoracopod" id="ABBRID0EHMAG" xlink:type="simple">P1</abbrev> with spinules at the base of inner and outer spine, with additional ornaments between rami; basis of <abbrev xmlns:xlink="http://www.w3.org/1999/xlink" xlink:title="second thoracopod" id="ABBRID0ELMAG" xlink:type="simple">P2</abbrev>–<abbrev xmlns:xlink="http://www.w3.org/1999/xlink" xlink:title="fourth thoracopod" id="ABBRID0EPMAG" xlink:type="simple">P4</abbrev> with spinules at the base of outer spiniform (<abbrev xmlns:xlink="http://www.w3.org/1999/xlink" xlink:title="second thoracopod" id="ABBRID0ETMAG" xlink:type="simple">P2</abbrev>) and setiform elements (<abbrev xmlns:xlink="http://www.w3.org/1999/xlink" xlink:title="third thoracopod" id="ABBRID0EXMAG" xlink:type="simple">P3</abbrev>–<abbrev xmlns:xlink="http://www.w3.org/1999/xlink" xlink:title="fourth thoracopod" id="ABBRID0E2MAG" xlink:type="simple">P4</abbrev>), of <abbrev xmlns:xlink="http://www.w3.org/1999/xlink" xlink:title="second thoracopod" id="ABBRID0E6MAG" xlink:type="simple">P2</abbrev> and <abbrev xmlns:xlink="http://www.w3.org/1999/xlink" xlink:title="third thoracopod" id="ABBRID0EDNAG" xlink:type="simple">P3</abbrev> with, of <abbrev xmlns:xlink="http://www.w3.org/1999/xlink" xlink:title="fourth thoracopod" id="ABBRID0EHNAG" xlink:type="simple">P4</abbrev> seemingly without spinules close to the base of the endopod. Rami three-segmented. Exopodal segments with outer and subdistal spinules as shown; <abbrev xmlns:xlink="http://www.w3.org/1999/xlink" xlink:title="exopod" id="ABBRID0ELNAG" xlink:type="simple">Exp</abbrev>-1 with outer spine, without inner armature; <abbrev xmlns:xlink="http://www.w3.org/1999/xlink" xlink:title="exopod" id="ABBRID0EPNAG" xlink:type="simple">Exp</abbrev>-2 with outer spine and inner seta; <abbrev xmlns:xlink="http://www.w3.org/1999/xlink" xlink:title="exopod" id="ABBRID0ETNAG" xlink:type="simple">Exp</abbrev>-3 with three outer spines, two distal geniculate setae and without inner armature (<abbrev xmlns:xlink="http://www.w3.org/1999/xlink" xlink:title="first thoracopod" id="ABBRID0EXNAG" xlink:type="simple">P1</abbrev>) or with one distal outer spiniform and one distal inner setiform element and with two inner setae (<abbrev xmlns:xlink="http://www.w3.org/1999/xlink" xlink:title="second thoracopod" id="ABBRID0E2NAG" xlink:type="simple">P2</abbrev>–<abbrev xmlns:xlink="http://www.w3.org/1999/xlink" xlink:title="fourth thoracopod" id="ABBRID0E6NAG" xlink:type="simple">P4</abbrev>). Endopodal segments with outer ornaments as figured; <abbrev xmlns:xlink="http://www.w3.org/1999/xlink" xlink:title="first thoracopod" id="ABBRID0EDOAG" xlink:type="simple">P1</abbrev><abbrev xmlns:xlink="http://www.w3.org/1999/xlink" xlink:title="endopod" id="ABBRID0EHOAG" xlink:type="simple">Enp</abbrev> visibly longer than <abbrev xmlns:xlink="http://www.w3.org/1999/xlink" xlink:title="exopod" id="ABBRID0ELOAG" xlink:type="simple">Exp</abbrev>, <abbrev xmlns:xlink="http://www.w3.org/1999/xlink" xlink:title="endopod" id="ABBRID0EPOAG" xlink:type="simple">Enp</abbrev>-1 not reaching beyond <abbrev xmlns:xlink="http://www.w3.org/1999/xlink" xlink:title="exopod" id="ABBRID0ETOAG" xlink:type="simple">Exp</abbrev>-2; <abbrev xmlns:xlink="http://www.w3.org/1999/xlink" xlink:title="endopod" id="ABBRID0EXOAG" xlink:type="simple">Enp</abbrev>-1–2 with inner seta, <abbrev xmlns:xlink="http://www.w3.org/1999/xlink" xlink:title="endopod" id="ABBRID0E2OAG" xlink:type="simple">Enp</abbrev>-3 with three elements; <abbrev xmlns:xlink="http://www.w3.org/1999/xlink" xlink:title="second thoracopod" id="ABBRID0E6OAG" xlink:type="simple">P2</abbrev>–<abbrev xmlns:xlink="http://www.w3.org/1999/xlink" xlink:title="fourth thoracopod" id="ABBRID0EDPAG" xlink:type="simple">P4</abbrev><abbrev xmlns:xlink="http://www.w3.org/1999/xlink" xlink:title="endopod" id="ABBRID0EHPAG" xlink:type="simple">Enp</abbrev> shorter than <abbrev xmlns:xlink="http://www.w3.org/1999/xlink" xlink:title="exopod" id="ABBRID0ELPAG" xlink:type="simple">Exp</abbrev>; <abbrev xmlns:xlink="http://www.w3.org/1999/xlink" xlink:title="second thoracopod" id="ABBRID0EPPAG" xlink:type="simple">P2</abbrev>–<abbrev xmlns:xlink="http://www.w3.org/1999/xlink" xlink:title="third thoracopod" id="ABBRID0ETPAG" xlink:type="simple">P3</abbrev><abbrev xmlns:xlink="http://www.w3.org/1999/xlink" xlink:title="endopod" id="ABBRID0EXPAG" xlink:type="simple">Enp</abbrev> reaching distal tip of <abbrev xmlns:xlink="http://www.w3.org/1999/xlink" xlink:title="exopod" id="ABBRID0E2PAG" xlink:type="simple">Exp</abbrev>-2, <abbrev xmlns:xlink="http://www.w3.org/1999/xlink" xlink:title="fourth thoracopod" id="ABBRID0E6PAG" xlink:type="simple">P4</abbrev><abbrev xmlns:xlink="http://www.w3.org/1999/xlink" xlink:title="endopod" id="ABBRID0EDQAG" xlink:type="simple">Enp</abbrev> reaching slightly above the middle of <abbrev xmlns:xlink="http://www.w3.org/1999/xlink" xlink:title="exopod" id="ABBRID0EHQAG" xlink:type="simple">Exp</abbrev>-2; <abbrev xmlns:xlink="http://www.w3.org/1999/xlink" xlink:title="endopod" id="ABBRID0ELQAG" xlink:type="simple">Enp</abbrev>-1 short, wider than long, unarmed; <abbrev xmlns:xlink="http://www.w3.org/1999/xlink" xlink:title="endopod" id="ABBRID0EPQAG" xlink:type="simple">Enp</abbrev>-2 with one inner seta and a projection at the inner distal corner; <abbrev xmlns:xlink="http://www.w3.org/1999/xlink" xlink:title="endopod" id="ABBRID0ETQAG" xlink:type="simple">Enp</abbrev>-3 with one (<abbrev xmlns:xlink="http://www.w3.org/1999/xlink" xlink:title="second thoracopod" id="ABBRID0EXQAG" xlink:type="simple">P2</abbrev>) or two (<abbrev xmlns:xlink="http://www.w3.org/1999/xlink" xlink:title="third thoracopod" id="ABBRID0E2QAG" xlink:type="simple">P3</abbrev> and <abbrev xmlns:xlink="http://www.w3.org/1999/xlink" xlink:title="fourth thoracopod" id="ABBRID0E6QAG" xlink:type="simple">P4</abbrev>) inner setae, two distal elements, and one outer spine; length ratio of armature elements on <abbrev xmlns:xlink="http://www.w3.org/1999/xlink" xlink:title="third thoracopod" id="ABBRID0EDRAG" xlink:type="simple">P3</abbrev><abbrev xmlns:xlink="http://www.w3.org/1999/xlink" xlink:title="endopod" id="ABBRID0EHRAG" xlink:type="simple">Enp</abbrev>-3 (starting from outer most apical spine) 1: 1.9:4.7:5.2:2.9. Armature formula of <abbrev xmlns:xlink="http://www.w3.org/1999/xlink" xlink:title="first thoracopod" id="ABBRID0ELRAG" xlink:type="simple">P1</abbrev>–<abbrev xmlns:xlink="http://www.w3.org/1999/xlink" xlink:title="fourth thoracopod" id="ABBRID0EPRAG" xlink:type="simple">P4</abbrev> as in Table <xref ref-type="table" rid="T1">1</xref>.</p><fig id="F4" position="float" orientation="portrait"><object-id xmlns:xlink="http://www.w3.org/1999/xlink" content-type="doi" xlink:type="simple">10.3897/zookeys.1258.167766.figure4</object-id><object-id xmlns:xlink="http://www.w3.org/1999/xlink" content-type="arpha" xlink:type="simple">8E00A797-4A1B-5824-A5AD-722BBFB4B75A</object-id><label>Figure 4.</label><caption><p><italic><tp:taxon-name><tp:taxon-name-part taxon-name-part-type="genus" reg="Nitocra">Nitocra</tp:taxon-name-part> <tp:taxon-name-part taxon-name-part-type="species" reg="duyxuyenensis">duyxuyenensis</tp:taxon-name-part></tp:taxon-name></italic> sp. nov. Female, holotype. A. <abbrev xmlns:xlink="http://www.w3.org/1999/xlink" xlink:title="first thoracopod" id="ABBRID0EKSAG" xlink:type="simple">P1</abbrev>; B. <abbrev xmlns:xlink="http://www.w3.org/1999/xlink" xlink:title="second thoracopod" id="ABBRID0EOSAG" xlink:type="simple">P2</abbrev>. Scale bar: 50 µm.</p></caption><graphic xmlns:xlink="http://www.w3.org/1999/xlink" xlink:href="zookeys-1258-277_article-167766__-g004.jpg" position="float" orientation="portrait" xlink:type="simple" id="oo_1459182.jpg"><uri content-type="original_file" xlink:type="simple">https://binary.pensoft.net/fig/1459182</uri></graphic></fig><fig id="F5" position="float" orientation="portrait"><object-id xmlns:xlink="http://www.w3.org/1999/xlink" content-type="doi" xlink:type="simple">10.3897/zookeys.1258.167766.figure5</object-id><object-id xmlns:xlink="http://www.w3.org/1999/xlink" content-type="arpha" xlink:type="simple">26365FDD-45A7-5CEC-9B89-FBF40AD85EF4</object-id><label>Figure 5.</label><caption><p><italic><tp:taxon-name><tp:taxon-name-part taxon-name-part-type="genus" reg="Nitocra">Nitocra</tp:taxon-name-part> <tp:taxon-name-part taxon-name-part-type="species" reg="duyxuyenensis">duyxuyenensis</tp:taxon-name-part></tp:taxon-name></italic> sp. nov. Female holotype. A. <abbrev xmlns:xlink="http://www.w3.org/1999/xlink" xlink:title="third thoracopod" id="ABBRID0EKTAG" xlink:type="simple">P3</abbrev>; B. <abbrev xmlns:xlink="http://www.w3.org/1999/xlink" xlink:title="fourth thoracopod" id="ABBRID0EOTAG" xlink:type="simple">P4</abbrev>. Scale bar: 50 µm.</p></caption><graphic xmlns:xlink="http://www.w3.org/1999/xlink" xlink:href="zookeys-1258-277_article-167766__-g005.jpg" position="float" orientation="portrait" xlink:type="simple" id="oo_1459183.jpg"><uri content-type="original_file" xlink:type="simple">https://binary.pensoft.net/fig/1459183</uri></graphic></fig><table-wrap id="T1" position="float" orientation="portrait"><label>Table 1.</label><caption><p>Armature formula of swimming legs (<abbrev xmlns:xlink="http://www.w3.org/1999/xlink" xlink:title="first thoracopod" id="ABBRID0EAUAG" xlink:type="simple">P1</abbrev>–<abbrev xmlns:xlink="http://www.w3.org/1999/xlink" xlink:title="fourth thoracopod" id="ABBRID0EEUAG" xlink:type="simple">P4</abbrev>) of <italic><tp:taxon-name><tp:taxon-name-part taxon-name-part-type="genus" reg="Nitocra">Nitocra</tp:taxon-name-part> <tp:taxon-name-part taxon-name-part-type="species" reg="duyxuyenensis">duyxuyenensis</tp:taxon-name-part></tp:taxon-name></italic> sp. nov.</p></caption><table id="TID0EVDCI" rules="all"><tbody><tr><th rowspan="2" colspan="1">Leg</th><th rowspan="2" colspan="1">Basis</th><th rowspan="1" colspan="3">
                      <abbrev xmlns:xlink="http://www.w3.org/1999/xlink" xlink:title="exopod" id="ABBRID0ECVAG" xlink:type="simple">Exp</abbrev>
                    </th><th rowspan="1" colspan="3">
                      <abbrev xmlns:xlink="http://www.w3.org/1999/xlink" xlink:title="endopod" id="ABBRID0EKVAG" xlink:type="simple">Enp</abbrev>
                    </th></tr><tr><th rowspan="1" colspan="1">1</th><th rowspan="1" colspan="1">2</th><th rowspan="1" colspan="1">3</th><th rowspan="1" colspan="1">1</th><th rowspan="1" colspan="1">2</th><th rowspan="1" colspan="1">3</th></tr><tr><td rowspan="1" colspan="1">
                      <abbrev xmlns:xlink="http://www.w3.org/1999/xlink" xlink:title="first thoracopod" id="ABBRID0EGWAG" xlink:type="simple">P1</abbrev>
                    </td><td rowspan="1" colspan="1">I-I</td><td rowspan="1" colspan="1">I-0</td><td rowspan="1" colspan="1">I-1</td><td rowspan="1" colspan="1">III,2,0</td><td rowspan="1" colspan="1">0-1</td><td rowspan="1" colspan="1">0-1</td><td rowspan="1" colspan="1">I,1,1</td></tr><tr><td rowspan="1" colspan="1">
                      <abbrev xmlns:xlink="http://www.w3.org/1999/xlink" xlink:title="second thoracopod" id="ABBRID0EEXAG" xlink:type="simple">P2</abbrev>
                    </td><td rowspan="1" colspan="1">0-I</td><td rowspan="1" colspan="1">I-0</td><td rowspan="1" colspan="1">I-1</td><td rowspan="1" colspan="1">III,2,2</td><td rowspan="1" colspan="1">0-0</td><td rowspan="1" colspan="1">0-1</td><td rowspan="1" colspan="1">I,2,1</td></tr><tr><td rowspan="1" colspan="1">
                      <abbrev xmlns:xlink="http://www.w3.org/1999/xlink" xlink:title="third thoracopod" id="ABBRID0ECYAG" xlink:type="simple">P3</abbrev>
                    </td><td rowspan="1" colspan="1">0-1</td><td rowspan="1" colspan="1">I-0</td><td rowspan="1" colspan="1">I-1</td><td rowspan="1" colspan="1">III,2,2</td><td rowspan="1" colspan="1">0-0</td><td rowspan="1" colspan="1">0-1</td><td rowspan="1" colspan="1">I,2,2</td></tr><tr><td rowspan="1" colspan="1">
                      <abbrev xmlns:xlink="http://www.w3.org/1999/xlink" xlink:title="fourth thoracopod" id="ABBRID0EAZAG" xlink:type="simple">P4</abbrev>
                    </td><td rowspan="1" colspan="1">0-1</td><td rowspan="1" colspan="1">I-0</td><td rowspan="1" colspan="1">I-1</td><td rowspan="1" colspan="1">III,2,2</td><td rowspan="1" colspan="1">0-0</td><td rowspan="1" colspan="1">0-1</td><td rowspan="1" colspan="1">I,2,2</td></tr></tbody></table></table-wrap><p><bold><italic><abbrev xmlns:xlink="http://www.w3.org/1999/xlink" xlink:title="fifth thoracopod" id="ABBRID0E5ZAG" xlink:type="simple">P5</abbrev></italic></bold> (Fig. <xref ref-type="fig" rid="F6">6A</xref>) with exopod and baseoendopod separated. Baseoendopod with outer unipinnate seta; endopodal lobe well-developed, with longitudinal row of outer spinules, with three inner spinulose spines, and two robust distal setae of which distal inner longest. Exopod oval, 1.6× as long as wide, with six unequal smooth setae of which two outer and outer subdistal seta shortest.</p><fig id="F6" position="float" orientation="portrait"><object-id xmlns:xlink="http://www.w3.org/1999/xlink" content-type="doi" xlink:type="simple">10.3897/zookeys.1258.167766.figure6</object-id><object-id xmlns:xlink="http://www.w3.org/1999/xlink" content-type="arpha" xlink:type="simple">6F259711-19FC-58B0-8E3F-02D9B825E946</object-id><label>Figure 6.</label><caption><p><italic><tp:taxon-name><tp:taxon-name-part taxon-name-part-type="genus" reg="Nitocra">Nitocra</tp:taxon-name-part> <tp:taxon-name-part taxon-name-part-type="species" reg="duyxuyenensis">duyxuyenensis</tp:taxon-name-part></tp:taxon-name></italic> sp. nov. Female holotype. A. <abbrev xmlns:xlink="http://www.w3.org/1999/xlink" xlink:title="fifth thoracopod" id="ABBRID0E11AG" xlink:type="simple">P5</abbrev>; B. <abbrev xmlns:xlink="http://www.w3.org/1999/xlink" xlink:title="sixth thoracopod" id="ABBRID0E51AG" xlink:type="simple">P6</abbrev> and genital complex. Scale bar: 50 µm.</p></caption><graphic xmlns:xlink="http://www.w3.org/1999/xlink" xlink:href="zookeys-1258-277_article-167766__-g006.jpg" position="float" orientation="portrait" xlink:type="simple" id="oo_1459184.jpg"><uri content-type="original_file" xlink:type="simple">https://binary.pensoft.net/fig/1459184</uri></graphic></fig><p><bold><italic><abbrev xmlns:xlink="http://www.w3.org/1999/xlink" xlink:title="sixth thoracopod" id="ABBRID0EM2AG" xlink:type="simple">P6</abbrev></italic></bold> (Fig. <xref ref-type="fig" rid="F6">6B</xref>) represented by narrow plate with one single plumose seta on each side.</p></tp:treatment-sec><tp:treatment-sec sec-type="description" id="SECID0EV2AG"><title>Description of the adult male.</title><p>Body shape and general appearance as in female (Fig. <xref ref-type="fig" rid="F7">7A</xref>); total body length measured from tip of rostrum to posterior margin of caudal rami ranging from 476 to 508 μm (average = 492 μm, <italic>n</italic> = 2; holotype = 508 μm). Rostrum, prosomites, anal operculum, and caudal rami as in female (Fig. <xref ref-type="fig" rid="F7">7A, C, D</xref>). Sexual dimorphism expressed in urosomal segmentation (genital and third urosomite not fused), spinular ornamentation of urosomites, antennule, basis of <abbrev xmlns:xlink="http://www.w3.org/1999/xlink" xlink:title="first thoracopod" id="ABBRID0EF3AG" xlink:type="simple">P1</abbrev>, <abbrev xmlns:xlink="http://www.w3.org/1999/xlink" xlink:title="fifth thoracopod" id="ABBRID0EJ3AG" xlink:type="simple">P5</abbrev>, and <abbrev xmlns:xlink="http://www.w3.org/1999/xlink" xlink:title="sixth thoracopod" id="ABBRID0EN3AG" xlink:type="simple">P6</abbrev>.</p><fig id="F7" position="float" orientation="portrait"><object-id xmlns:xlink="http://www.w3.org/1999/xlink" content-type="doi" xlink:type="simple">10.3897/zookeys.1258.167766.figure7</object-id><object-id xmlns:xlink="http://www.w3.org/1999/xlink" content-type="arpha" xlink:type="simple">447A4D78-CF98-5FC4-B198-3B4A6E194DEF</object-id><label>Figure 7.</label><caption><p><italic><tp:taxon-name><tp:taxon-name-part taxon-name-part-type="genus" reg="Nitocra">Nitocra</tp:taxon-name-part> <tp:taxon-name-part taxon-name-part-type="species" reg="duyxuyenensis">duyxuyenensis</tp:taxon-name-part></tp:taxon-name></italic> sp. nov. Male allotype. A. Habitus, dorsal; B. Urosome, lateral; C. Fourth and fifth urosomites, and anal somite with caudal rami, dorsal; D. Fourth and fifth urosomites, and anal somite with caudal rami, ventral. Scale bars: 100 µm (A, B), 50 µm (C, D).</p></caption><graphic xmlns:xlink="http://www.w3.org/1999/xlink" xlink:href="zookeys-1258-277_article-167766__-g007.jpg" position="float" orientation="portrait" xlink:type="simple" id="oo_1459185.jpg"><uri content-type="original_file" xlink:type="simple">https://binary.pensoft.net/fig/1459185</uri></graphic></fig><p><bold><italic>Genital somite</italic></bold> (Fig. <xref ref-type="fig" rid="F7">7A, B</xref>) with continuous posterior dorsolateral spinular row; third urosomite with dorsolateral spinular row interrupted ventrolaterally; fourth and fifth urosomites (Fig. <xref ref-type="fig" rid="F1">1A–D</xref>) with continuous posterior and median spinular row, respectively, and fifth urosomite with short spinular row ventrally.</p><p><bold><italic>Antennule</italic></bold> (Fig. <xref ref-type="fig" rid="F8">8A</xref>) haplocer, 8-segmented, with geniculation between sixth and seventh segments; all segments smooth except for first segment with some spinules. All setae smooth except for plumose seta on first segment. Fourth segment with large aesthetasc fused to long seta overreaching last segment, and with one robust short unipinnate spine. Armature formula as follows: 1(1), 2(8), 3(5), 4(6+(1+<abbrev xmlns:xlink="http://www.w3.org/1999/xlink" xlink:title="aesthetasc" id="ABBRID0ED5AG" xlink:type="simple">ae</abbrev>)), 5(0), 6(1), 7(1), 8(7+acrothek).</p><fig id="F8" position="float" orientation="portrait"><object-id xmlns:xlink="http://www.w3.org/1999/xlink" content-type="doi" xlink:type="simple">10.3897/zookeys.1258.167766.figure8</object-id><object-id xmlns:xlink="http://www.w3.org/1999/xlink" content-type="arpha" xlink:type="simple">CC37AB6A-4CCE-530E-B89D-B43157A7E329</object-id><label>Figure 8.</label><caption><p><italic><tp:taxon-name><tp:taxon-name-part taxon-name-part-type="genus" reg="Nitocra">Nitocra</tp:taxon-name-part> <tp:taxon-name-part taxon-name-part-type="species" reg="duyxuyenensis">duyxuyenensis</tp:taxon-name-part></tp:taxon-name></italic> sp. nov. Male allotype. A. <abbrev xmlns:xlink="http://www.w3.org/1999/xlink" xlink:title="antennule" id="ABBRID0E15AG" xlink:type="simple">A1</abbrev>; B. <abbrev xmlns:xlink="http://www.w3.org/1999/xlink" xlink:title="fifth thoracopod" id="ABBRID0E55AG" xlink:type="simple">P5</abbrev>; C. <abbrev xmlns:xlink="http://www.w3.org/1999/xlink" xlink:title="sixth thoracopod" id="ABBRID0EC6AG" xlink:type="simple">P6</abbrev>. Scale bar: 50 µm.</p></caption><graphic xmlns:xlink="http://www.w3.org/1999/xlink" xlink:href="zookeys-1258-277_article-167766__-g008.jpg" position="float" orientation="portrait" xlink:type="simple" id="oo_1459186.jpg"><uri content-type="original_file" xlink:type="simple">https://binary.pensoft.net/fig/1459186</uri></graphic></fig><p><bold><italic>Antenna, mandible, maxillule, maxilla, and maxilliped</italic></bold> (not shown) as in female.</p><p><bold><italic><abbrev xmlns:xlink="http://www.w3.org/1999/xlink" xlink:title="first thoracopod" id="ABBRID0EX6AG" xlink:type="simple">P1</abbrev></italic></bold> (Fig. <xref ref-type="fig" rid="F9">9A</xref>) as in female except for inner spine of basis modified into element with rounded tip; inner margin of <abbrev xmlns:xlink="http://www.w3.org/1999/xlink" xlink:title="exopod" id="ABBRID0EAABG" xlink:type="simple">Exp</abbrev>-2 and outer margin of <abbrev xmlns:xlink="http://www.w3.org/1999/xlink" xlink:title="endopod" id="ABBRID0EEABG" xlink:type="simple">Enp</abbrev>-2 naked.</p><fig id="F9" position="float" orientation="portrait"><object-id xmlns:xlink="http://www.w3.org/1999/xlink" content-type="doi" xlink:type="simple">10.3897/zookeys.1258.167766.figure9</object-id><object-id xmlns:xlink="http://www.w3.org/1999/xlink" content-type="arpha" xlink:type="simple">13762E5D-01A8-5185-8CD5-CB1C029E8842</object-id><label>Figure 9.</label><caption><p><italic><tp:taxon-name><tp:taxon-name-part taxon-name-part-type="genus" reg="Nitocra">Nitocra</tp:taxon-name-part> <tp:taxon-name-part taxon-name-part-type="species" reg="duyxuyenensis">duyxuyenensis</tp:taxon-name-part></tp:taxon-name></italic> sp. nov. Male allotype. A. <abbrev xmlns:xlink="http://www.w3.org/1999/xlink" xlink:title="first thoracopod" id="ABBRID0E2ABG" xlink:type="simple">P1</abbrev>; B. <abbrev xmlns:xlink="http://www.w3.org/1999/xlink" xlink:title="third thoracopod" id="ABBRID0E6ABG" xlink:type="simple">P3</abbrev>. Scale bar: 50 µm.</p></caption><graphic xmlns:xlink="http://www.w3.org/1999/xlink" xlink:href="zookeys-1258-277_article-167766__-g009.jpg" position="float" orientation="portrait" xlink:type="simple" id="oo_1459187.jpg"><uri content-type="original_file" xlink:type="simple">https://binary.pensoft.net/fig/1459187</uri></graphic></fig><p><bold><italic><abbrev xmlns:xlink="http://www.w3.org/1999/xlink" xlink:title="second thoracopod" id="ABBRID0ENBBG" xlink:type="simple">P2</abbrev></italic> and <abbrev xmlns:xlink="http://www.w3.org/1999/xlink" xlink:title="fourth thoracopod" id="ABBRID0ERBBG" xlink:type="simple">P4</abbrev></bold> (not shown) as in female.</p><p><bold><italic><abbrev xmlns:xlink="http://www.w3.org/1999/xlink" xlink:title="third thoracopod" id="ABBRID0E3BBG" xlink:type="simple">P3</abbrev></italic></bold> (Fig. <xref ref-type="fig" rid="F9">9B</xref>) as in female except for absence of spinular row on distal margin of basis, and for length ratio of all setae on <abbrev xmlns:xlink="http://www.w3.org/1999/xlink" xlink:title="endopod" id="ABBRID0EFCBG" xlink:type="simple">Enp</abbrev>-3 (1:1.3:1.5:3.6:1.2).</p><p><bold><italic><abbrev xmlns:xlink="http://www.w3.org/1999/xlink" xlink:title="fifth thoracopod" id="ABBRID0EOCBG" xlink:type="simple">P5</abbrev></italic></bold> baseoendopods (Fig. <xref ref-type="fig" rid="F8">8B</xref>) fused medially. Baseoendopod with one outer long smooth seta, endopodal lobe weak, with three naked spiniform setae of which outermost shortest, innermost longest. Exopod with six smooth unequal setae; relative length of exopodal setae (from outermost to innermost seta) 1:0.5:1.2:1.3:0.7:1.8.</p><p><bold><italic><abbrev xmlns:xlink="http://www.w3.org/1999/xlink" xlink:title="sixth thoracopod" id="ABBRID0E3CBG" xlink:type="simple">P6</abbrev></italic></bold> (Fig. <xref ref-type="fig" rid="F8">8C</xref>) small, with two bare unequal setae, of which inner longer.</p></tp:treatment-sec><tp:treatment-sec sec-type="variability" id="SECID0EFDBG"><title>Variability.</title><p>No variability was observed.</p></tp:treatment-sec></tp:taxon-treatment>
